# Supplementary material for: Microwave-Assisted Enantioselective Synthesis of (2R,5S)-Theaspirane: A Green Chemistry Approach
Source: Molecules. 2025 Mar 29;30(7):1519. doi: 10.3390/molecules30071519 (PMC11990196; doi:10.3390/molecules30071519)
Supplement: Supplementary file 1 [file molecules-30-01519-s001.zip]

Archive with 1 entries (1 files):
- molecules-3515527-supplementary.pdf
